# Supplementary material for: Theranostic vNAR-Based Immunoconjugates Achieve Selective Intracellular Cisplatin Delivery in Embedded 3D HER2-Positive Breast Cancer In Vitro Model
Source: Pharmaceuticals (Basel). 2026 Apr 17;19(4):633. doi: 10.3390/ph19040633 (PMC13119102; doi:10.3390/ph19040633)
Supplement: Supplementary file 1 [file pharmaceuticals-19-00633-s001.zip]

Archive with 1 entries (1 files):
- pharmaceuticals-4169277-supplementary.pdf
